# Supplementary material for: Characterization of Wood and Graphene Nanoplatelets (GNPs) Reinforced Polymer Composites
Source: Materials (Basel). 2020 May 1;13(9):2089. doi: 10.3390/ma13092089 (PMC7254240; doi:10.3390/ma13092089)
Supplement: Supplementary file 1 [file materials-13-02089-s001.zip]

Archive with 1 entries (1 files):
- materials-784136-supplementary.docx
